# Supplementary material for: Synthesis and Characterization of Glyco-SAMs on Gold Nanoparticles: A Modular Approach Towards Glycan-Based Recognition Studies
Source: Molecules. 2025 Sep 16;30(18):3765. doi: 10.3390/molecules30183765 (PMC12472522; doi:10.3390/molecules30183765)
Supplement: Supplementary file 1 [file molecules-30-03765-s001.zip]

Archive with 1 entries (1 files):
- molecules-3747481-supplementary.pdf
